# Supplementary material for: Analytical validation of quantitative SARS-CoV-2 subgenomic and viral load laboratory developed tests conducted on the Panther Fusion® (Hologic) with preliminary application to clinical samples
Source: PLoS One. 2023 Jun 29;18(6):e0287576. doi: 10.1371/journal.pone.0287576 (PMC10309597; doi:10.1371/journal.pone.0287576)
Supplement: S1 Data — (XLSX) [file pone.0287576.s005.xlsx]

## Sheet: Calibration, Fig 1
	Log 10 (copies/mL)	Std1	Std2	Std3	Std4	Std5	Std6
	3	38.7	38.3	37.4	37.8	37.2	38.7
	4	36.6667	36.8	36.2667	37.1333	35.5667	35.9333
	5	33.3333	32.2	32.9667	33.3667	32.3333	33
	6	30.5	29.1333	29.7333	30.7333	29.2	29.7333
	7	26.4333	25.8333	26.6	26.6667	25.7333	26.6667
	8	23.2	22.2667	23.3	23.4333	22.3	23.3667
	9	19.9333	18.8667	19.6667	20.2333	19.1667	19.9667

## Sheet: Controls Precision, Fig 2 
			Log 10 (copies/ml)
			Viral Load		sgRNA
		Day	Low	High	Low	High
		1	4.93	6.56	4.05	6.14
		2	4.82	6.69	4.19	6.29
		3	4.81	6.73	4.21	6.12
		4	4.84	6.72	3.99	6.01
		5	4.8	6.77	3.89	6.19
		6	4.48	6.83	3.9	6.08
		7	4.7	6.95	4.09	6.23
		8	4.88	6.77	4.14	6.29
		9	4.71	6.69	4.05	6.26
		10	4.79	6.61	4.07	5.96
		11	4.59	6.83	4.13	6.23
		12	4.69	6.82	4.15	6.28
		13	4.81	6.73	4.06	6.22
		14	4.77	6.54	4.18	6.34
		15	4.75	6.77	4.29	6.15
		16	4.65	6.7	4.03	6.34
		17	4.83	6.77	4.11	6.34
		18	4.69	6.61	4.2	6.18
		19	4.98	6.88	4.11	6.24
		20	4.75	6.84	4.3	6.28
	All units are in Log 10 copies/ml

## Sheet: Precision, Fig 3
	Panel	1000000		100000		10000
	Day	LDT-Quant VLCoV	LDT-Quant sgRNA	LDT-Quant VLCoV	LDT-Quant sgRNA	LDT-Quant VLCoV	LDT-Quant sgRNA
	1	6.73	6.32	5.84	5.14	4.62	4.26
		6.68	6.26	5.75	5.18	4.6	4.04
	2	6.7	6.17	5.43	5	4.63	3.87
		6.58	6.26	5.7	5.15	4.82	4.02
	3	6.63	6.17	5.73	5.09	4.78	3.96
		6.77	6.23	5.68	5.04	4.7	4.1
	4	6.76	6.35	5.69	5.04	4.83	4.13
		6.72	6.16	5.72	5.01	4.84	4.1
	5	6.61	6.3	5.73	5.15	4.77	3.93
		6.64	6.04	5.73	5.24	4.84	4.11
	6	6.77	6.22	5.88	5.22	4.78	4.12
		6.81	6.26	5.87	5.2	4.58	4.01
	7	6.67	6.32	5.57	4.93	4.73	4.02
		6.7	6.15	5.79	5.11	4.65	3.97
	8	6.83	6.22	5.83	5.12	4.58	4.23
		6.71	6.33	5.63	4.96	4.8	4.02
	9	6.41	6.36	5.72	5.16	4.76	4
		6.7	6.02	5.71	4.99	4.6	4.17
	10	6.72	6.29	5.74	5.24	4.89	4.27
		6.72	6.22	5.85	5.15	4.79	4.03
	11	6.78	6.28	5.71	5.25	4.8	4.1
		6.73	6.35	5.82	4.83	4.84	4.06
	12	6.76	6.19	5.88	5.02	4.84	4.1
		6.88	6.21	5.69	5.14	4.86	4.1
	13	6.7	6.23	5.8	5.2	4.79	4.1
		6.78	6.28	5.72	5.14	4.74	4.1
	14	6.67	6.28	5.9	5.33	4.69	4.22
		6.84	6.2	5.88	5.23	4.64	4.23
	15	6.72	6.32	5.7	5.26	4.66	4.15
		6.6	6.21	5.75	5.19	4.86	4.18
	16	6.81	6.18	5.91	5.23	4.55	3.85
		6.46	6.2	5.73	5.17	4.8	3.86
	17	6.7	6.29	5.63	5.23	4.88	4.08
		6.49	6.1	5.76	5.26	4.72	4.29
	18	6.53	6.14	5.66	5.24	4.79	4.08
		6.77	6.22	5.83	5.22	4.35	3.99
	19	6.75	6.17	5.83	5.09	4.81	4.07
		6.75	6.23	5.8	5.09	4.7	3.97
	20	6.82	6.28	5.72	5.17	4.81	4.07
		6.51	6.27	5.75	5.16	4.68	4.1
	All units are in Log 10 copies/ml

## Sheet: Linearity, Fig 4
		Name	Viral Load				sgRNA
		1E8-AMR	8.61			1E3 sgAMR	2.73
		1E8-AMR	8.57			1E3 sgAMR	3.48
		1E8-AMR	8.44			1E3 sgAMR	3.65
		1E7-AMR	7.71			5E3 sgAMR	4.18
		1E7-AMR	7.57			5E3 sgAMR	3.78
		1E7-AMR	7.64			5E3 sgAMR	4.02
		1E6-AMR	6.58			1E4 sgAMR	4.16
		1E6-AMR	6.7			1E4 sgAMR	4.11
		1E6-AMR	6.39			1E4 sgAMR	4.28
		1E5-AMR	5.59			5E4 sgAMR	4.9
		1E5-AMR	5.46			5E4 sgAMR	4.85
		1E5-AMR	5.61			5E4 sgAMR	4.93
		1E4-AMR	4.61			1E5 sgAMR	5.23
		1E4-AMR	4.68			1E5 sgAMR	5.22
		1E4-AMR	4.73			1E5 sgAMR	5.17
		1E3-AMR	3.52			1E6 sgAMR	6.31
		1E3-AMR	3.22			1E6 sgAMR	6.39
		1E3-AMR	3.64			1E6 sgAMR	6.27
						1E7 sgAMR	7.42
						1E7 sgAMR	7.33
						1E7 sgAMR	7.34
	All units are in Log 10 copies/ml

## Sheet: LLOD, Fig 5
	copies/mL	Log 10	sgRNA	VL
	10000	4	1	1
	10000	4	1	1
	10000	4	1	1
	10000	4	1	1
	10000	4	1	1
	10000	4	1	1
	10000	4	1	1
	10000	4	1	1
	10000	4	1	1
	10000	4	1	1
	10000	4	1	1
	10000	4	1	1
	5000	3.69897	1	1
	5000	3.69897	1	1
	5000	3.69897	1	1
	5000	3.69897	1	1
	5000	3.69897	1	1
	5000	3.69897	1	1
	5000	3.69897	1	1
	5000	3.69897	1	1
	5000	3.69897	1	1
	5000	3.69897	1	1
	5000	3.69897	1	1
	5000	3.69897	1	1
	1000	3	1	1
	1000	3	1	1
	1000	3	1	1
	1000	3	1	1
	1000	3	1	1
	1000	3	1	1
	1000	3	1	1
	1000	3	1	1
	1000	3	1	1
	1000	3	1	1
	1000	3	1	1
	1000	3	1	1
	800	2.90309	1	1
	800	2.90309	1	1
	800	2.90309	1	1
	800	2.90309	1	1
	800	2.90309	1	1
	800	2.90309	1	1
	800	2.90309	1	0
	800	2.90309	1	1
	800	2.90309	1	1
	800	2.90309	1	1
	800	2.90309	1	1
	800	2.90309	1	1
	400	2.60206	0	0
	400	2.60206	0	0
	400	2.60206	0	1
	400	2.60206	0	1
	400	2.60206	1	0
	400	2.60206	1	1
	400	2.60206	1	0
	400	2.60206	1	1
	400	2.60206	1	0
	400	2.60206	1	1
	400	2.60206	1	0
	400	2.60206	1	1
	200	2.30103	1	1
	200	2.30103	0	1
	200	2.30103	0	0
	200	2.30103	0	0
	200	2.30103	0	0
	200	2.30103	0	1
	200	2.30103	0	0
	200	2.30103	1	0
	200	2.30103	1	1
	200	2.30103	0	0
	200	2.30103	0	0
	200	2.30103	1	0
	100	2	0	1
	100	2	0	0
	100	2	1	0
	100	2	0	0
	100	2	0	1
	100	2	0	1
	100	2	0	1
	100	2	0	0
	100	2	0	0
	100	2	1	0
	100	2	1	0
	100	2	0	1
	50	1.69897	0	0
	50	1.69897	0	1
	50	1.69897	0	0
	50	1.69897	0	0
	50	1.69897	0	0
	50	1.69897	0	0
	50	1.69897	0	0
	50	1.69897	0	0
	50	1.69897	0	0
	50	1.69897	0	0
	50	1.69897	0	0
	50	1.69897	0	0
	10	1	0	0
	10	1	0	0
	10	1	0	0
	10	1	0	0
	10	1	0	0
	10	1	0	0
	10	1	0	0
	10	1	0	0
	10	1	0	0
	10	1	0	0
	10	1	0	0
	10	1	0	0
	1 for Detected
	0 for Target not detected
